# Supplementary material for: Dataset on social capital and knowledge integration in project management
Source: Data Brief. 2020 Feb 4;29:105233. doi: 10.1016/j.dib.2020.105233 (PMC7016259; doi:10.1016/j.dib.2020.105233)
Supplement: Multimedia component 1 [file mmc1.xls]

## Sheet: Social Capital and Knowledge In
SSC1	SSC2	SSC3	SSC4	SSC5	RSC1	RSC2	RSC3	RSC4	CSC1	CSC2	CSC3	KI1	KI2	KI3	KI4	KI5	KI6	KI7	Gender	Age Range	Experience	Education Level	No of Projects Participated	Have Been Manager?
4	4	4	4	5	5	5	5	5	4	5	5	5	4	4	4	4	4	5	1	3	3	4	3	2
5	4	4	4	4	4	4	4	4	4	4	4	4	3	4	4	4	4	5	1	3	3	3	3	2
5	4	4	4	4	2	3	2	2	1	3	3	5	5	4	4	4	5	5	2	3	4	3	4	2
3	2	2	3	3	3	2	3	3	3	2	4	4	3	3	3	2	2	3	1	5	5	3	5	1
5	4	4	4	5	3	3	4	4	2	4	3	5	5	5	5	5	5	5	1	4	5	3	5	2
3	4	3	4	4	4	4	5	4	2	4	4	4	4	4	4	4	3	5	1	4	5	3	5	1
4	5	4	5	4	1	1	1	1	4	5	5	5	5	4	5	5	5	5	1	3	3	4	3	2
4	4	2	4	4	3	3	4	2	1	3	1	4	3	2	3	4	3	3	1	2	2	3	2	2
4	3	4	5	5	5	5	4	5	1	2	2	5	5	4	5	5	4	5	1	4	4	4	4	2
4	4	4	5	4	4	3	4	5	4	4	3	5	5	5	5	5	5	5	1	3	3	3	3	2
3	3	3	4	4	3	3	4	4	2	3	2	4	4	4	4	5	5	4	2	4	5	4	5	1
4	4	4	4	3	3	3	4	3	4	4	4	4	3	4	4	4	4	5	2	3	4	3	5	2
4	4	4	4	4	4	4	4	4	1	1	1	4	4	4	4	4	4	4	2	3	3	3	4	2
4	4	4	4	5	4	4	4	3	1	1	1	5	4	4	5	5	5	4	2	3	4	5	4	2
3	4	4	4	4	5	5	5	5	2	1	1	5	4	5	5	5	4	5	1	4	5	4	5	1
5	5	4	5	5	5	5	5	5	4	5	5	3	3	4	3	4	3	3	1	3	3	3	3	2
3	3	2	4	3	3	3	4	3	2	3	3	3	3	3	4	3	3	3	1	4	4	3	4	2
4	4	3	5	4	4	4	4	4	2	3	3	4	4	4	4	4	3	4	2	4	5	3	5	1
4	5	4	3	4	4	4	5	5	4	4	5	5	3	5	4	4	5	4	1	4	5	4	5	1
4	5	4	5	4	4	3	4	3	5	4	3	4	4	5	5	5	5	5	1	2	2	3	2	2
4	3	3	5	4	5	5	5	5	3	3	3	5	5	5	5	5	5	5	1	3	4	3	4	2
5	4	3	5	5	5	5	5	5	3	4	3	5	4	5	5	5	5	5	2	1	1	4	1	2
3	3	2	4	4	4	3	2	3	3	3	2	3	5	4	4	4	4	4	1	5	5	2	5	2
5	5	4	5	5	5	5	5	5	1	1	1	5	5	5	5	5	5	5	1	3	3	4	3	2
3	4	3	3	3	4	5	5	5	1	5	5	5	3	3	3	4	4	5	1	3	3	3	3	2
5	5	4	5	5	5	5	5	5	4	5	5	5	3	5	5	5	4	5	2	4	5	3	5	1
5	5	4	5	3	5	5	3	3	4	4	4	5	5	4	5	5	4	5	1	5	5	4	5	1
4	2	3	3	5	4	3	4	3	1	1	1	4	4	4	4	4	4	4	2	3	3	5	4	2
4	4	5	4	4	4	4	4	4	3	2	2	3	4	3	4	3	3	4	1	2	2	3	2	2
4	4	4	5	4	4	4	5	3	3	2	2	5	5	5	4	4	4	4	2	3	4	4	5	2
5	5	5	5	5	5	5	5	5	1	1	1	5	3	5	5	5	5	5	1	4	5	3	5	1
4	5	4	5	3	5	5	5	5	3	2	1	5	2	5	4	4	5	5	1	3	3	4	3	2
5	4	3	4	3	4	4	5	4	2	3	3	3	5	5	5	5	5	5	1	3	4	3	4	2
3	2	2	5	1	4	2	4	4	4	4	2	4	3	4	2	4	3	3	2	3	3	4	3	2
5	4	4	4	5	5	5	4	4	1	4	4	5	5	5	5	4	5	5	1	4	5	3	5	1
4	4	4	4	4	4	4	4	5	2	5	5	3	4	4	3	4	4	4	1	3	4	3	4	2
4	4	3	5	4	4	3	4	4	2	3	1	4	4	5	4	3	4	4	1	3	3	3	3	2
4	3	3	4	4	4	4	3	3	3	5	1	4	4	3	4	4	3	4	1	3	4	3	4	2
4	4	3	4	4	5	5	5	4	1	2	2	5	5	4	5	5	5	5	2	4	5	4	5	1
4	5	4	5	5	4	4	5	5	1	3	3	4	4	4	3	4	3	4	1	3	3	4	3	2
3	3	3	4	3	3	3	3	3	4	5	5	5	5	4	5	5	5	5	1	3	3	3	4	2
5	5	5	5	5	5	4	4	4	2	1	2	3	5	4	3	4	4	4	1	3	4	3	4	2
4	4	5	5	5	4	5	5	5	4	4	3	5	5	5	5	4	4	5	1	4	5	4	5	1
3	3	3	4	4	4	4	4	4	4	5	5	3	4	4	4	4	4	4	2	3	3	4	3	2
4	4	3	4	4	3	3	3	3	2	2	2	5	4	4	4	4	4	4	1	3	4	3	5	2
4	5	4	5	5	5	5	4	5	2	5	5	5	5	4	4	5	4	4	1	2	2	3	2	2
4	4	3	4	3	2	2	3	3	5	5	5	4	4	3	4	3	3	4	1	4	5	3	5	2
5	4	5	4	3	3	3	2	2	2	3	2	2	3	2	4	4	3	3	1	3	3	4	3	2
5	5	4	5	5	5	5	5	4	4	4	5	5	4	5	5	5	3	5	2	3	3	3	4	2
2	4	4	5	4	4	4	5	5	1	2	2	4	5	5	5	5	4	5	1	4	5	3	5	1
4	5	4	5	5	4	4	5	5	4	5	3	5	5	5	4	4	4	4	1	3	4	3	4	2
4	4	3	5	4	4	4	4	4	5	5	5	3	4	5	4	5	5	5	1	3	3	4	3	2
5	5	5	5	5	5	4	5	4	4	4	3	5	4	4	4	5	4	5	1	4	5	3	5	1
3	5	3	5	4	5	5	5	5	1	5	3	5	3	4	4	5	5	5	2	5	5	3	5	2
5	5	4	5	4	5	5	4	4	4	5	5	3	5	4	4	4	4	3	1	4	4	3	4	2
4	5	4	5	4	5	5	4	4	1	4	3	5	5	5	4	4	4	4	1	4	4	3	4	2
5	5	4	5	5	4	4	4	4	4	4	5	4	4	4	4	5	4	4	1	4	5	3	5	1
4	3	4	3	4	4	4	5	5	4	5	5	3	5	5	5	5	5	5	1	4	5	4	5	1
4	4	4	4	4	4	4	3	3	2	3	3	4	3	3	3	3	3	4	2	3	3	5	3	2
4	4	2	5	3	4	4	5	5	1	2	1	4	3	2	2	3	2	3	1	4	4	4	5	2
4	4	3	5	4	5	5	5	5	5	5	5	4	4	5	5	4	4	5	1	2	2	3	2	2
4	4	3	5	4	4	4	4	4	1	1	1	5	5	4	4	4	4	4	1	4	5	3	5	1
4	3	3	4	4	5	4	4	4	4	3	4	4	4	3	4	4	4	4	1	4	5	3	5	1
4	4	3	5	4	5	4	3	3	5	4	4	2	4	4	4	2	4	3	1	4	4	3	4	2
2	2	3	3	3	4	4	4	4	3	3	2	5	5	5	5	5	5	5	1	4	4	4	4	2
4	4	4	4	4	5	5	5	5	1	1	1	5	5	4	5	5	5	5	1	3	4	4	4	2
5	4	5	5	5	5	5	4	5	5	4	4	4	4	4	5	4	4	5	2	3	4	3	5	2
3	4	1	4	3	4	4	4	4	2	2	4	3	4	4	4	4	4	4	2	3	3	3	4	2
5	5	4	5	4	4	4	4	4	2	1	2	5	4	4	3	4	4	5	1	3	3	4	3	2
4	4	2	4	4	3	3	3	3	1	2	2	4	4	3	4	4	4	5	1	4	5	3	5	2
4	4	4	4	4	4	4	4	4	1	4	3	4	4	4	4	4	4	4	1	4	5	3	5	1
5	5	4	5	5	5	5	5	5	3	4	4	5	5	5	5	5	5	5	2	3	3	4	3	2
4	5	5	5	5	4	4	4	4	2	3	4	5	5	5	5	5	5	5	1	4	4	4	4	2
4	4	4	4	4	4	4	4	4	3	2	2	4	4	4	4	4	3	5	1	4	5	3	5	1
5	5	4	5	5	5	5	4	4	1	4	1	5	5	3	4	4	3	3	1	4	5	3	5	2
4	4	4	4	4	3	3	3	3	2	4	2	5	5	3	4	4	4	4	1	4	5	4	5	1
2	5	3	3	4	5	5	4	4	2	3	2	5	5	4	4	4	3	5	2	2	2	4	3	2
4	4	4	4	4	4	4	4	4	3	1	1	5	5	3	4	4	3	4	1	3	3	3	4	2
5	5	4	5	5	5	4	5	4	5	5	5	4	3	5	5	4	4	4	1	3	3	4	3	2
4	3	5	5	5	5	5	5	5	1	5	1	5	3	4	3	5	5	5	2	3	3	3	3	2
3	2	3	4	3	5	4	4	4	2	3	2	3	3	3	3	4	4	4	1	3	4	4	4	2
5	4	2	4	2	5	4	4	4	5	5	4	3	4	5	4	4	3	4	1	5	5	4	5	1
4	5	4	5	5	5	5	5	5	3	3	2	5	5	5	5	5	4	5	2	1	1	3	1	2
3	4	4	3	3	3	3	4	4	2	2	2	5	4	3	5	4	4	4	2	4	3	3	3	2
2	2	3	3	3	4	4	4	4	4	4	3	3	3	4	3	4	4	4	2	3	4	3	4	2
4	4	4	5	4	4	5	5	4	2	2	3	3	4	4	3	4	4	4	2	3	3	5	3	2
5	5	4	5	4	4	4	5	5	1	5	5	5	4	5	4	3	3	4	1	3	3	3	3	2
4	3	4	4	2	5	4	4	4	1	2	3	3	4	3	3	4	3	4	1	2	2	3	1	2
4	3	2	2	1	4	3	3	3	1	1	2	2	2	3	4	4	3	3	2	2	2	3	2	2
5	3	2	5	3	5	5	4	5	5	4	4	5	5	4	5	5	5	5	1	3	3	3	4	2
3	3	2	2	3	4	4	3	4	4	3	3	3	3	3	3	3	3	5	2	3	4	4	5	2
4	4	2	4	3	3	3	3	3	4	4	2	5	5	3	4	4	4	4	1	3	4	4	4	2
4	4	4	5	4	5	4	5	5	2	2	1	4	5	5	5	4	4	4	1	4	4	3	4	2
4	4	4	5	5	5	5	5	5	1	3	2	2	3	3	5	5	5	5	1	4	5	3	5	1
4	4	3	5	4	4	4	4	4	4	4	2	5	5	4	4	4	4	5	2	4	5	4	5	1
5	5	4	5	5	4	5	5	5	2	2	1	5	5	5	5	4	5	5	2	4	5	3	5	1
4	4	3	4	3	5	5	4	4	4	3	3	5	5	5	5	5	5	5	1	4	4	3	4	2
4	4	4	4	4	4	4	4	4	2	3	4	4	5	4	4	5	4	5	2	4	4	4	4	2
4	4	5	5	4	5	5	4	5	4	3	3	5	5	4	4	4	4	4	1	4	4	3	5	2
5	5	5	5	5	4	4	4	4	3	4	3	4	4	5	5	5	4	4	2	4	5	4	5	1
3	2	2	4	2	4	4	4	4	3	4	5	3	3	3	4	4	4	4	2	4	5	3	5	1
4	3	2	4	4	5	4	4	4	4	2	3	5	4	4	4	5	4	5	2	3	3	4	3	2
5	4	4	5	4	4	4	5	4	3	2	1	4	4	3	3	3	3	5	1	3	3	4	3	2
4	4	1	5	4	3	3	1	2	4	4	3	4	3	2	3	2	4	2	1	3	4	3	4	2
4	5	5	4	4	5	5	3	4	5	4	5	4	5	3	4	4	3	4	1	3	3	3	3	2
5	5	3	5	5	5	5	5	5	3	3	3	4	3	4	4	4	4	4	2	3	3	4	4	2
5	4	4	4	3	4	4	4	3	2	1	1	3	4	4	4	3	4	4	1	3	3	3	4	2
5	5	5	4	5	3	4	2	3	2	3	2	5	5	3	4	5	4	5	2	3	4	4	4	2
4	4	5	4	5	5	4	5	5	2	3	2	5	5	5	5	5	5	5	1	2	2	3	1	2
4	5	5	5	5	5	5	5	5	2	3	3	4	5	5	5	5	5	5	2	2	2	4	2	2
3	3	2	5	3	3	3	3	3	5	4	4	5	5	4	5	5	4	4	1	3	4	3	4	2
5	5	3	5	5	4	4	5	5	3	5	3	5	5	5	5	5	5	5	1	3	3	4	3	2
5	4	4	5	5	4	5	4	5	1	4	4	5	3	4	4	4	4	4	1	3	3	5	3	2
5	5	5	5	5	4	4	4	4	4	4	4	4	4	4	4	4	4	3	2	2	3	4	3	2
3	3	3	3	3	3	3	3	3	3	3	3	3	3	3	3	3	3	3	1	4	4	4	5	2
4	4	4	4	5	3	3	5	3	1	1	1	5	3	3	4	4	2	3	1	5	5	2	5	2
4	5	4	4	5	5	4	5	5	5	4	4	4	5	5	5	5	5	5	2	3	4	3	4	2
3	1	3	3	3	5	5	5	5	1	4	2	5	5	5	5	5	5	5	1	3	3	4	4	2
5	5	4	5	4	5	5	5	5	3	4	3	4	4	4	5	5	5	5	2	3	3	4	4	2
3	4	2	4	2	5	4	4	4	2	2	3	4	4	3	4	5	5	5	1	4	5	3	5	1
5	5	5	5	5	5	5	5	5	1	1	1	5	5	5	5	5	5	5	2	3	4	4	4	2
4	5	5	2	3	5	5	5	2	4	4	4	5	3	5	3	5	3	4	1	3	4	3	4	2
4	3	3	3	4	5	5	4	4	2	2	2	4	4	4	4	4	3	3	2	3	3	4	3	2
5	5	4	5	4	5	5	4	5	1	1	1	4	5	5	5	4	4	5	1	3	3	4	4	2
5	4	4	4	5	5	5	3	3	1	1	1	4	3	3	2	4	2	2	1	1	1	4	1	2
4	4	3	4	4	5	4	3	4	1	1	1	5	5	5	4	4	4	5	1	3	3	3	3	2
4	4	5	5	5	5	5	4	5	5	5	5	3	5	3	5	5	5	5	2	2	2	3	1	2
5	4	4	5	5	4	5	5	5	2	4	3	5	4	5	4	4	4	4	1	4	5	3	5	2
1	3	3	3	3	3	3	3	4	1	2	2	4	2	3	3	3	3	4	1	3	4	4	5	2
4	4	4	5	5	4	4	5	4	3	4	4	3	2	4	3	4	4	5	2	3	4	4	4	2
4	4	3	3	3	5	5	4	5	1	2	3	4	4	4	5	5	5	5	1	4	5	3	5	1
4	4	4	4	4	5	5	5	5	1	4	2	5	4	5	5	5	5	5	1	3	3	4	3	2
4	4	4	4	4	4	4	3	3	4	4	4	4	3	3	3	4	3	3	2	3	3	4	3	2
5	5	4	5	5	3	3	4	4	5	5	3	5	5	4	5	5	5	5	1	3	3	4	3	2
4	5	4	4	5	5	5	4	4	4	4	4	4	4	5	4	5	5	5	2	4	4	3	4	2
3	3	3	4	4	5	5	5	5	2	2	2	5	5	5	5	5	5	5	2	3	4	4	4	2
4	5	4	4	4	5	5	5	5	4	4	4	5	5	5	5	5	4	5	1	4	5	3	5	1
4	4	4	4	4	4	3	4	4	1	3	2	3	3	4	3	3	3	3	2	4	5	4	5	1
4	4	4	4	4	4	4	4	5	3	3	3	4	3	5	4	4	4	4	1	4	5	4	5	1
4	4	3	4	4	4	4	4	4	4	5	4	4	4	4	4	4	4	4	1	4	5	4	5	1
5	4	4	4	4	4	4	4	4	4	4	3	4	5	4	4	4	4	4	1	3	4	3	5	2
3	4	3	4	4	4	4	4	4	4	4	5	4	4	3	4	4	4	4	2	3	3	4	4	2
5	5	5	5	5	5	5	5	5	1	2	2	5	5	5	5	5	5	4	1	2	2	4	2	2
4	4	3	4	5	2	2	2	2	2	3	2	2	2	2	2	4	2	3	2	4	4	3	4	2
4	4	3	5	4	3	4	3	3	2	2	2	3	3	4	4	4	4	4	1	3	3	3	3	2
4	4	3	3	4	4	4	4	3	1	5	3	5	5	4	5	4	4	4	2	3	3	3	4	2
4	4	4	5	4	3	4	4	4	5	5	3	4	3	4	5	5	5	5	1	3	4	4	4	2
5	5	5	4	4	3	3	5	4	5	4	3	3	4	5	3	5	5	5	2	3	3	3	4	2
4	3	2	4	4	4	4	4	4	2	3	2	5	4	4	5	4	4	4	1	4	5	4	5	1
5	5	4	5	5	4	5	5	1	1	2	2	5	5	5	4	4	4	4	1	5	5	4	5	1
4	5	5	5	5	4	5	5	5	3	4	3	5	5	5	5	4	4	5	1	3	4	3	4	2
5	4	4	5	5	5	5	5	5	4	4	4	5	4	4	5	5	4	4	2	3	3	4	3	2
5	5	5	4	5	5	5	5	5	4	5	3	4	5	4	4	5	4	5	1	3	3	4	4	2
4	4	4	4	4	3	3	3	3	3	4	2	4	4	3	4	4	4	4	1	4	4	4	4	2
4	4	3	5	5	4	3	4	4	2	4	2	4	5	3	3	4	4	4	1	3	4	3	4	2
3	3	3	4	3	4	4	4	3	4	3	3	3	4	3	3	4	3	3	2	3	3	4	3	2
4	4	2	4	4	4	3	4	4	3	5	5	4	3	5	5	5	5	5	1	4	4	4	4	2
5	3	4	5	5	4	4	4	4	1	1	1	5	4	4	2	3	3	4	2	2	1	4	1	2
4	4	4	4	4	5	4	4	4	4	4	2	4	4	4	4	4	3	4	1	2	1	3	1	2
4	4	3	4	4	4	4	5	4	2	3	4	4	5	4	4	4	4	4	1	3	3	4	3	2
5	4	4	4	5	5	5	5	5	4	3	3	3	4	4	4	4	4	4	1	4	5	3	5	1
4	4	5	5	5	5	5	5	5	5	4	4	5	5	5	5	4	5	5	1	4	5	4	5	1
5	5	5	4	5	5	5	5	5	2	1	1	4	5	5	5	5	4	5	1	4	5	3	5	1
5	4	5	4	5	4	3	5	5	2	2	2	4	2	4	4	4	3	4	1	3	4	3	4	2
4	4	4	4	4	5	5	5	5	3	4	2	5	5	4	4	5	5	5	2	2	2	4	3	2
3	3	3	3	3	4	4	3	3	3	2	3	4	4	4	4	5	4	5	2	3	3	3	4	2
3	4	2	2	3	2	2	4	3	1	1	2	2	2	3	3	3	2	3	1	3	4	4	5	2
5	4	4	4	4	5	4	5	4	3	3	4	4	4	4	4	4	4	4	2	3	3	4	3	2
4	5	5	5	5	4	4	4	4	1	5	5	3	3	4	3	3	2	4	1	4	5	3	5	2
5	5	4	5	5	5	5	4	4	1	5	5	4	4	4	5	4	4	5	1	2	2	4	2	2
2	3	2	4	4	5	5	2	2	1	1	1	4	4	1	4	5	4	5	1	3	3	3	4	2
4	4	4	5	3	5	5	4	4	2	3	2	5	5	5	5	5	5	5	2	4	4	3	4	2
4	5	4	4	3	4	4	4	3	3	4	3	5	5	3	5	5	4	4	1	3	4	4	4	2
4	3	3	5	4	3	3	3	3	2	3	3	4	5	4	5	5	5	5	2	3	3	4	4	2
5	5	5	5	5	4	4	5	5	2	4	3	5	5	5	5	5	5	5	2	3	3	3	3	2
4	4	3	4	4	4	4	5	4	2	2	3	4	3	4	4	3	4	4	1	4	5	4	5	1
5	4	4	5	5	3	3	3	4	2	3	2	5	4	3	4	4	4	4	2	3	4	3	4	2
5	3	4	4	4	4	4	2	4	3	4	3	4	3	2	2	3	2	2	1	2	1	4	1	2
4	4	3	4	4	3	4	4	4	3	2	3	5	4	5	5	4	3	4	1	3	3	3	3	2
5	5	5	4	5	5	5	5	5	1	3	1	4	4	3	4	4	4	4	2	3	3	4	3	2
3	3	3	4	4	4	4	4	4	3	3	3	4	4	3	4	4	4	4	1	3	4	3	5	2
4	4	5	5	4	3	4	5	5	5	5	4	4	3	4	4	4	1	2	1	3	3	4	3	2
4	4	3	4	4	2	2	2	2	4	4	5	4	4	3	4	4	4	4	2	5	5	2	5	2
5	4	5	5	5	5	5	4	4	1	2	2	5	5	4	5	4	3	3	1	2	2	4	2	2
4	4	4	4	4	4	4	4	4	2	5	5	4	4	4	5	5	5	5	1	3	3	4	4	2
4	4	4	5	4	5	5	5	5	2	4	3	4	2	5	4	5	4	4	2	3	4	3	4	2
5	5	4	4	5	4	4	5	5	1	5	5	5	4	4	5	4	3	4	1	3	3	3	3	2
4	4	4	5	4	5	5	4	4	4	2	2	5	5	4	4	4	4	5	2	3	3	4	4	2
5	4	3	4	4	3	3	4	4	1	1	1	5	4	3	5	4	4	4	1	4	5	4	5	1
3	4	4	5	4	5	4	5	5	2	2	4	4	4	4	5	5	3	4	1	3	4	5	4	2
4	3	2	5	3	4	4	3	4	3	4	4	4	5	4	4	4	4	4	1	4	5	4	5	1
4	5	5	5	4	4	4	4	4	2	2	2	4	3	5	4	4	4	4	2	4	5	4	5	1
4	4	4	5	4	5	5	4	5	3	4	3	5	5	5	5	4	4	5	1	4	5	4	5	1
5	5	5	5	5	5	5	4	5	2	5	5	5	3	4	5	5	4	5	2	4	4	4	5	2
5	5	4	5	5	5	5	5	5	5	4	4	5	5	5	5	5	5	5	1	4	4	4	5	2
5	5	5	5	5	5	4	5	5	3	4	2	5	5	5	5	5	4	5	2	3	4	3	4	2
5	5	5	5	5	5	5	5	5	4	5	4	5	5	5	5	5	5	5	1	2	1	3	1	2
5	4	4	5	5	5	5	5	5	4	1	2	4	3	5	4	5	4	5	2	3	3	3	3	2
5	4	3	5	4	5	4	4	5	3	2	2	5	5	4	5	3	4	4	1	4	4	4	4	2
5	4	4	4	4	5	5	4	4	4	3	4	4	4	4	4	4	4	4	1	4	5	4	5	1
5	4	4	4	4	4	3	4	4	3	3	3	3	4	3	4	3	3	5	2	4	5	4	5	1
5	5	3	5	5	4	4	3	4	1	2	2	5	5	4	5	4	4	5	1	2	2	3	1	2
4	4	4	4	4	4	4	3	4	2	1	1	4	4	4	4	4	4	4	1	4	5	4	5	1
4	5	5	5	5	5	5	5	5	4	4	4	4	5	5	4	5	5	5	2	4	4	3	4	2
4	4	4	4	5	4	4	4	5	1	1	1	5	4	5	5	5	5	5	1	4	5	4	5	1
5	5	5	5	5	5	5	5	5	5	5	5	5	3	5	3	5	3	3	2	4	4	4	4	2
5	4	5	5	5	4	3	4	4	2	2	5	4	4	4	4	4	4	4	1	3	3	4	3	2
4	4	3	4	3	4	4	4	4	2	3	2	4	3	4	4	3	4	5	1	2	2	3	1	2
3	4	4	4	4	5	5	5	5	2	1	1	5	4	5	5	5	4	5	2	4	5	4	5	1
5	5	4	5	5	5	5	5	5	4	5	5	3	3	4	3	4	3	3	1	4	5	3	5	1
3	3	2	4	3	3	3	4	3	2	3	3	3	3	3	4	3	3	3	2	4	5	4	5	1
4	4	3	5	4	4	4	4	4	2	3	3	4	4	4	4	4	3	4	1	4	4	3	4	2
4	5	4	3	4	4	4	5	5	4	4	5	5	3	5	4	4	5	4	2	4	5	3	5	1
4	5	4	5	4	4	3	4	3	5	4	3	4	4	5	5	5	5	5	1	3	4	4	5	2
4	3	3	5	4	5	5	5	5	3	3	3	5	5	5	5	5	5	5	1	4	4	4	4	2
5	4	3	5	5	5	5	5	5	3	4	3	5	4	5	5	5	5	5	2	2	2	3	1	2
3	3	2	4	4	4	3	2	3	3	3	2	3	5	4	4	4	4	4	2	3	4	4	4	2
5	5	4	5	5	5	5	5	5	1	1	1	5	5	5	5	5	5	5	1	3	3	3	3	2
3	4	3	3	3	4	5	5	5	1	5	5	5	3	3	3	4	4	5	2	2	1	3	1	2
5	5	4	5	5	5	5	5	5	4	5	5	5	3	5	5	5	4	5	1	2	1	4	1	2
5	5	4	5	3	5	5	3	3	4	4	4	5	5	4	5	5	4	5	1	4	5	4	5	1
4	2	3	3	5	4	3	4	3	1	1	1	4	4	4	4	4	4	4	1	2	2	4	2	2
4	4	5	4	4	4	4	4	4	3	2	2	3	4	3	4	3	3	4	2	4	5	4	5	1
4	4	4	5	4	4	4	5	3	3	2	2	5	5	5	4	4	4	4	2	4	5	3	5	1
5	5	5	5	5	5	5	5	5	1	1	1	5	3	5	5	5	5	5	1	4	5	3	5	1
4	5	4	5	3	5	5	5	5	3	2	1	5	2	5	4	4	5	5	2	4	5	3	5	1
5	4	3	4	3	4	4	5	4	2	3	3	3	5	5	5	5	5	5	1	4	5	3	5	1
3	2	2	5	1	4	2	4	4	4	4	2	4	3	4	2	4	3	3	2	3	3	3	4	2
5	4	4	4	5	5	5	4	4	1	4	4	5	5	5	5	4	5	5	1	2	1	4	1	2
4	4	4	4	4	4	4	4	5	2	5	5	3	4	4	3	4	4	4	1	3	3	4	3	2
4	4	3	5	4	4	3	4	4	2	3	1	4	4	5	4	3	4	4	1	3	3	3	3	2
4	3	3	4	4	4	4	3	3	3	5	1	4	4	3	4	4	3	4	1	4	5	4	5	1
4	4	3	4	4	5	5	5	4	1	2	2	5	5	4	5	5	5	5	2	3	4	4	4	2
4	5	4	5	5	4	4	5	5	1	3	3	4	4	4	3	4	3	4	1	3	3	4	4	2
3	3	3	4	3	3	3	3	3	4	5	5	5	5	4	5	5	5	5	2	4	4	4	4	2
5	5	5	5	5	5	4	4	4	2	1	2	3	5	4	3	4	4	4	1	2	2	4	2	2
4	4	5	5	5	4	5	5	5	4	4	3	5	5	5	5	4	4	5	2	4	5	3	5	1
3	3	3	4	4	4	4	4	4	4	5	5	3	4	4	4	4	4	4	1	4	5	3	5	2
4	4	3	4	4	3	3	3	3	2	2	2	5	4	4	4	4	4	4	1	3	3	3	3	2
4	5	4	5	5	5	5	4	5	2	5	5	5	5	4	4	5	4	4	2	2	2	4	2	2
4	4	3	4	3	2	2	3	3	5	5	5	4	4	3	4	3	3	4	1	4	5	4	5	1
5	4	5	4	3	3	3	2	2	2	3	2	2	3	2	4	4	3	3	2	4	5	4	5	1
5	5	4	5	5	5	5	5	4	4	4	5	5	4	5	5	5	3	5	1	4	5	3	5	1
2	4	4	5	4	4	4	5	5	1	2	2	4	5	5	5	5	4	5	2	4	4	3	4	2
4	5	4	5	5	4	4	5	5	4	5	3	5	5	5	4	4	4	4	1	3	3	3	3	2
4	4	3	5	4	4	4	4	4	5	5	5	3	4	5	4	5	5	5	1	4	5	4	5	1
5	5	5	5	5	5	4	5	4	4	4	3	5	4	4	4	5	4	5	1	3	3	4	3	2
3	5	3	5	4	5	5	5	5	1	5	3	5	3	4	4	5	5	5	1	4	5	3	5	1
5	5	4	5	4	5	5	4	4	4	5	5	3	5	4	4	4	4	3	2	4	4	4	4	2
4	5	4	5	4	5	5	4	4	1	4	3	5	5	5	4	4	4	4	1	4	5	4	5	1
5	5	4	5	5	4	4	4	4	4	4	5	4	4	4	4	5	4	4	1	4	4	4	4	2
4	3	4	3	4	4	4	5	5	4	5	5	3	5	5	5	5	5	5	1	4	5	4	5	1
4	4	4	4	4	4	4	3	3	2	3	3	4	3	3	3	3	3	4	1	5	5	2	5	2
4	4	2	5	3	4	4	5	5	1	2	1	4	3	2	2	3	2	3	1	2	1	4	1	2
4	4	3	5	4	5	5	5	5	5	5	5	4	4	5	5	4	4	5	2	3	4	4	4	2
4	4	3	5	4	4	4	4	4	1	1	1	5	5	4	4	4	4	4	1	2	3	3	4	2
4	3	3	4	4	5	4	4	4	4	3	4	4	4	3	4	4	4	4	1	4	4	3	4	2
4	4	3	5	4	5	4	3	3	5	4	4	2	4	4	4	2	4	3	1	4	5	4	5	1
2	2	3	3	3	4	4	4	4	3	3	2	5	5	5	5	5	5	5	1	4	5	4	5	1
5	4	4	4	5	3	3	4	4	2	4	3	5	5	5	5	5	5	5	2	4	5	4	5	1
5	3	2	5	3	5	5	4	5	5	4	4	5	5	4	5	5	5	5	1	3	3	4	3	2
3	3	2	2	3	4	4	3	4	4	3	3	3	3	3	3	3	3	5	1	3	3	4	3	2
4	4	2	4	3	3	3	3	3	4	4	2	5	5	3	4	4	4	4	1	5	5	3	5	1
4	4	4	5	4	5	4	5	5	2	2	1	4	5	5	5	4	4	4	2	3	3	4	4	2
4	4	4	5	5	5	5	5	5	1	3	2	2	3	3	5	5	5	5	1	3	4	4	4	2
4	4	3	5	4	4	4	4	4	4	4	2	5	5	4	4	4	4	5	1	2	1	3	1	2
5	5	4	5	5	4	5	5	5	2	2	1	5	5	5	5	4	5	5	1	4	4	3	4	2
4	4	3	4	3	5	5	4	4	4	3	3	5	5	5	5	5	5	5	2	4	5	4	5	1
4	4	4	4	4	4	4	4	4	2	3	4	4	5	4	4	5	4	5	1	2	3	4	4	2
4	4	5	5	4	5	5	4	5	4	3	3	5	5	4	4	4	4	4	1	2	3	3	3	2
5	5	5	5	5	4	4	4	4	3	4	3	4	4	5	5	5	4	4	2	3	3	3	3	2
3	2	2	4	2	4	4	4	4	3	4	5	3	3	3	4	4	4	4	1	5	5	4	5	1
4	3	2	4	4	5	4	4	4	4	2	3	5	4	4	4	5	4	5	1	3	3	4	3	2
5	4	4	5	4	4	4	5	4	3	2	1	4	4	3	3	3	3	5	2	3	3	3	4	2
4	4	1	5	4	3	3	1	2	4	4	3	4	3	2	3	2	4	2	1	3	4	4	4	2
4	5	5	4	4	5	5	3	4	5	4	5	4	5	3	4	4	3	4	1	3	3	4	4	2
5	5	3	5	5	5	5	5	5	3	3	3	4	3	4	4	4	4	4	2	3	3	3	3	2
5	4	4	4	3	4	4	4	3	2	1	1	3	4	4	4	3	4	4	1	3	3	4	3	2
5	5	5	4	5	3	4	2	3	2	3	2	5	5	3	4	5	4	5	2	2	3	3	4	2
4	4	5	4	5	5	4	5	5	2	3	2	5	5	5	5	5	5	5	1	2	3	4	3	2
4	5	5	5	5	5	5	5	5	2	3	3	4	5	5	5	5	5	5	1	2	3	4	3	2
3	3	2	5	3	3	3	3	3	5	4	4	5	5	4	5	5	4	4	1	3	3	3	4	2
5	5	3	5	5	4	4	5	5	3	5	3	5	5	5	5	5	5	5	1	3	3	4	4	2
5	4	4	5	5	4	5	4	5	1	4	4	5	3	4	4	4	4	4	2	4	5	3	5	2
5	5	5	5	5	4	4	4	4	4	4	4	4	4	4	4	4	4	3	1	3	4	4	4	2
3	3	3	3	3	3	3	3	3	3	3	3	3	3	3	3	3	3	3	2	2	3	4	3	2
4	4	4	4	5	3	3	5	3	1	1	1	5	3	3	4	4	2	3	1	4	5	3	5	1
4	5	4	4	5	5	4	5	5	5	4	4	4	5	5	5	5	5	5	1	4	5	3	5	1
3	1	3	3	3	5	5	5	5	1	4	2	5	5	5	5	5	5	5	1	4	5	3	5	1
5	5	4	5	4	5	5	5	5	3	4	3	4	4	4	5	5	5	5	2	4	5	3	5	1
3	4	2	4	2	5	4	4	4	2	2	3	4	4	3	4	5	5	5	1	4	4	4	4	2
5	5	5	5	5	5	5	5	5	1	1	1	5	5	5	5	5	5	5	2	4	5	4	5	1
4	5	5	2	3	5	5	5	2	4	4	4	5	3	5	3	5	3	4	1	4	5	3	5	2
4	3	3	3	4	5	5	4	4	2	2	2	4	4	4	4	4	3	3	1	3	3	4	3	2
5	5	4	5	4	5	5	4	5	1	1	1	4	5	5	5	4	4	5	2	3	3	4	3	2
5	4	4	4	5	5	5	3	3	1	1	1	4	3	3	2	4	2	2	1	3	3	3	3	2
4	4	3	4	4	5	4	3	4	1	1	1	5	5	5	4	4	4	5	1	2	3	4	4	2
4	4	5	5	5	5	5	4	5	5	5	5	3	5	3	5	5	5	5	1	4	5	4	5	1
5	4	4	5	5	4	5	5	5	2	4	3	5	4	5	4	4	4	4	1	3	3	3	3	2
1	3	3	3	3	3	3	3	4	1	2	2	4	2	3	3	3	3	4	1	3	3	4	3	2
4	4	4	5	5	4	4	5	4	3	4	4	3	2	4	3	4	4	5	1	4	4	4	4	2
4	4	3	3	3	5	5	4	5	1	2	3	4	4	4	5	5	5	5	2	4	4	4	5	2
4	4	4	4	4	5	5	5	5	1	4	2	5	4	5	5	5	5	5	1	4	5	4	5	1
4	4	4	4	4	4	4	3	3	4	4	4	4	3	3	3	4	3	3	1	4	5	4	5	1
5	5	4	5	5	3	3	4	4	5	5	3	5	5	4	5	5	5	5	1	2	3	3	4	2
4	5	4	4	5	5	5	4	4	4	4	4	4	4	5	4	5	5	5	1	4	5	3	5	1
3	3	3	4	4	5	5	5	5	2	2	2	5	5	5	5	5	5	5	2	3	4	3	4	2
4	5	4	4	4	5	5	5	5	4	4	4	5	5	5	5	5	4	5	1	3	3	3	3	2
4	4	4	4	4	4	3	4	4	1	3	2	3	3	4	3	3	3	3	1	2	3	4	4	2
4	4	4	4	4	4	4	4	5	3	3	3	4	3	5	4	4	4	4	1	3	3	4	3	2
4	4	3	4	4	4	4	4	4	4	5	4	4	4	4	4	4	4	4	1	4	5	4	5	1
5	5	5	5	5	5	4	5	5	3	4	2	5	5	5	5	5	4	5	1	3	3	3	3	2
5	5	5	5	5	5	5	5	5	4	5	4	5	5	5	5	5	5	5	1	3	3	4	3	2
5	4	4	5	5	5	5	5	5	4	1	2	4	3	5	4	5	4	5	1	2	3	4	3	2
5	4	3	5	4	5	4	4	5	3	2	2	5	5	4	5	3	4	4	1	4	4	4	4	2
5	4	4	4	4	5	5	4	4	4	3	4	4	4	4	4	4	4	4	1	4	5	4	5	1
