# Supplementary material for: Dataset on social capital and knowledge integration in project management
Source: Data Brief. 2020 Feb 4;29:105233. doi: 10.1016/j.dib.2020.105233 (PMC7016259; doi:10.1016/j.dib.2020.105233)
Supplement: Multimedia component 3 [file mmc3.xml]

<?xml version="1.0" encoding="utf-8" standalone="no"?>
<data>
  <datasets>
    <author>mekemen@eul.edu.tr;mehmetaliekemen@hotmail.com</author>
    <type>0</type>
    <dataset>
      <value>6</value>
      <reason>Other (please explain)</reason>
      <comments>I have submitted my raw data as a supplementary data file along with my manuscript.</comments>
    </dataset>
  </datasets>
</data>
